# Supplementary material for: Cannabinoid-Induced Inhibition of Morphine Glucuronidation and the Potential for In Vivo Drug–Drug Interactions
Source: Pharmaceutics. 2024 Mar 18;16(3):418. doi: 10.3390/pharmaceutics16030418 (PMC10975434; doi:10.3390/pharmaceutics16030418)
Supplement: Supplementary file 1 [file pharmaceutics-16-00418-s001.zip]

Archive with 1 entries (1 files):
- pharmaceutics-2846648-supplementary.pdf
